# Supplementary material for: LC3-associated phagocytosis promotes glial degradation of axon debris after injury in Drosophila models
Source: Nat Commun. 2023 May 29;14:3077. doi: 10.1038/s41467-023-38755-4 (PMC10227080; doi:10.1038/s41467-023-38755-4)
Supplement: Supplementary file 4 — Source Data [file 41467_2023_38755_MOESM4_ESM.xlsx]

## Sheet: Fig. 1
			Fig 1c	control	Atg8aΔ4	Atg8aΔ4, 3xmCherry-Atg8a	Atg16Δ129/Δ67	control	Atg8aΔ4	Atg8aΔ4, 3xmCherry-Atg8a	Atg16Δ129/Δ67	control	Atg8aΔ4	Atg8aΔ4, 3xmCherry-Atg8a	Atg16Δ129/Δ67
				42.096	23.57	53.886	17.307	0.726	19.119	1.039	4.025	-0.116	0.246	0.543	1.483
			normalized integrated density	26.354	30.391	35.813	41.423	0.245	29.523	0.154	28.030	0.257	20.139	0.816	19.039
												0.075	5.461	3.411	22.84
				21.493	16.489	32.617	61.939	6.659	22.407	0.294	25.379	1.246	1.649	-0.632	20.248
												1.36	16.462	2.802	21.200
				13.466	13.793	25.891	32.300	-0.313	4.279	2.022	5.087	1.787	1.513	3.628	9.723
												1.811	7.086	2.311	11.279
				23.964	27.729	31.441	28.732	0.065	18.241	0.293	2.704	0.451	22.894	3.412	19.308
												2.417	0.815	3.011	20.437
				15.264	18.127	4.086	32.68	0.293	4.476	2.396	23.688	11.094	13.645	6.259	46.773
												4.379	25.034	0.596
				26.938	23.762	22.847	17.949	0.604	8.415	0.099	14.516	0.781	16.597	3.078
												1.931	4.824
				40.341	28.025	42.087	11.026	1.104	0.065	1.292	26.911		9.122
					29.642	31.506	13.436	1.86	10.159	0.831	33.288
					14.103	36.894	4.966	1.873	5.645	0.134	4.556
					7.029	9.512		0.401	16.773	0.232	1.964
					25.500	31.397		4.645	16.958		6.735
					12.388			1.133	22.243		39.767
					31.35			0.992	3.535		19.871
								2.100	11.297
								1.889	1.293
			Fig 1e		control	Atg55cc5	Atg55cc5, Atg5-3xHA	Atg55cc5/Atg5CR
			normalized integrated density		0.303	23.984	2.404	6.518
					0.825	6.239	0.59	2.536
					0.659	9.996	0.934	9.113
					2.206	2.877	1.92	1.59
					1.398	0.418	-0.03	0.997
					0.233	0.331	0.75	17.869
					0.593	3.634	0.38	1.318
					2.642	7.782	0.207	10.858
					0.512	0.698	0.155	4.758
					3.106	7.728	0.616	0.184
						9.211		20.725
						11.365		1.792
								8.665
								1.821
								5.407
								22.937
								10.398
								5.859

## Sheet: Fig. 2
	Fig. 2c	control	Atg8aG116*	Atg101Δ6h	control	Atg17Δ130/MI
	normalized integrated density	0.471	-0.002	6.629	1.96
		0.214	6.497	2.823	0.146	0.3
		-0.672	5.764	2.401	0.559	13.054
		0.716	13.267	11.483	0.164	1.878
		2.394	24.348	-0.092	-0.234	1.204
		1.361	1.62	0.549	1.722	0.343
		10.513	12.384	4.704	4.303	1.131
		2.834	22.292	10.044	13.861	1.198
			11.703	1.429	5.378	1.866
			16.638	2.913	2.058	1.469
			14.060	6.382	2.537	0.777
						3.763
						1.152
						3.923
	Fig. 2e	control	Atg101Δ6h	control	Atg17Δ130/MI	control	Atg55cc5
	number of mCherry+ puncta	32	20	46	41	76	58
		24	14	43	14	63	17
		44	10	80	30	53	9
		51	26	71	14	43	20
		45	44	36	37	69	28
		63	15	23	17	33	43
		80	12	78	19	54	18
		107	6	106	37	69	43
		77	15	73	27	45	107
				17	20
				45	30
				92	9
				83	14
	Fig. 2g
		control	Atg16MI	Atg16Δ67/+	Atg16Δ67/Atg16MI
	normalized integrated density	0.463	28.762	1.813	1.139
		2.916	10.794	-0.057	6.702
		1.626	14.046	2.825	1.574
		3.662	8.661	0.372	8.851
		1.583	13.232	0.54	4.398
		0.229	3.617	3.506	1.994
		0.304	26.586	-0.012	10.895
		0.611	0.749	2.869	0.662
		-0.125	22.499	4.553	4.801
		6.851	2.907	0.343	18.101
		0.03	4.194	0.757	21.676
		4.201		0.634
				1.131
				6.159
	Fig. 2j
		uninjured	1 dpi	2 dpi	3 dpi			FIG 2H
	number of mCherry+ puncta	14	39	22	23
		29	38	29	25
		22	28	26	21
		29	34	23	28
		24	35	21	24
		27	28	33	20
		15	30	26	17
		25	40	24	27
		28	25	31	25
		36	29	36	22
		24	29	25
			20
			32
			24
			25
			35
			30
			36

## Sheet: Fig. 3
	Fig. 3b	w	Atg5 HMS	Atg5 JF		Fig. 3d	w	Atg16 KK	Atg16 GD		Fig. 3f	w	Atg1
	normalized integrated density	0.23	9.886	0.12		normalized integrated density	0.338	4.900	14.029		normalized integrated density	6.061	0.142
							0.311	3.231	12.887
		0.225	2.098	14.331			0.948	6.263	0.198			0.351	0.255
							0.068	1.422	0.394
		0.207	22.755	14.61			8.574	6.394	23.348			0.264	1.069
							1.814	4.764	6.61
		2.166	0.077	26.897			0.899	14.269	4.737			0.398	0.284
							1.674	24.844	19.648
		0.08	17.496	4.315			-0.328	1.715	30.721			0.375	1.531
							0.026	14.019	17.794
		3.127	14.404	-0.143			0.789	20.487	17.35			3.961	8.314
							19.754	1.071	2.996
		0.027	20.441	7.019			9.471		0.25			0.107	4.325
		0.218	13.741	17.147								3.299	0.181
		1.611	15.033	7.39								0.375	8.883
		9.027	-0.37	4.69								0.242	11.757
		2.465	7.842	9.464								3.095	4.856
		1.837	8.481	7.689									0.344
		0.066	-0.062	22.589									6.705
			10.874										0.621
													0.309
													8.396
Fig. 3h	w	Atg5 JF	Atg5 HMS	Atg16 KK	Atg16 GD	Atg1
number of GFP+ puncta	8	71	35	29	22	49
	9	55	30	59	45	26
	6	45	3	31	33	24
	5	20	25	33	36	39
	6	50	46	35	20	32
	5	22	24	24	43	39
	4	4	5	52		33
	5	25	46	45		67
	3	38	17	49		74
	4		8	25		36
						58
Fig. 3j	w	Atg8a JF	Atg8a KK
normalized integrated density	-0.003	18.59	25.525
	9.619	22.703	2.32
	0.395	9.290	20.821
	5.289	8.609	4.139
	1.271	9.586	20.321
	1.083	4.77	15.621
	1.73	14.053	30.492
	0.147	27.722	4.55
		4.337	40.875
		4.047	22.747
		11.519
Fig. 3l	w	Syx17
normalized integrated density	1.928	0.064
	0.142	0.703
	1.123	0.99
	1.708	3.533
	1.686	0.478
	0.418	0.184
	0.198	0.521
	0.891	0.388
	-0.022	22.039
	0.303
	0.347

## Sheet: Fig. 4
	Fig. 4b	control	Atg16 RNAi
	total number of co-localising puncta/area in 5 slices	8	1
		6	2
		2	2
		2	3
		4	1
		6	1
		4	1
		16	0
		3	1
		4	3

## Sheet: Fig. 6
		Fig. 6b	w	Atg14	UVRAG			Fig. 6d	w	Vps34	Rubicon
		normalized integrated density	0.075	0.139	1.886			normalized integrated density	0.025	5.755	18.987
			-0.251	0.179	5.374				0.779	4.653	11.723
			1.216	7.777	1.738				-0.049	20.913	20.559
			1.805	0.023	29.883				2.400	2.523	17.837
			0.846	5.557	29.700				3.532	19.068	26.500
			1.829	3.694	6.687				1.645	5.35	14.204
			0.415	0.213	5.93				0.086	5.926	11.029
			0.369	0.618	13.659				0.373		6.217
			0.253	1.988	44.642				9.838		11.661
			4.584	1.164	0.579				7.629		27.381
			0.495	0.078	18.004				0.058
			10.533	1.342	27.21				0.092
			-0.196		4.214				0.081
					33.17				3.600
	Fig. 6f	control	Rubiconfs1					Fig. 6h	control	Rubiconfs 2.1/Rubiconfs 10.2					Fig. 6j	w gRNA	Rubicon gRNA
	normalized integrated density	54.989	616.559					normalized integrated density	0.017	11.821					normalized integrated density	0.706	1.51
		136.411	1516.561													2.069	6.942
		53.700	2105.716						1.903	2.527						1.203	0.25
		376.583	3492.972													-0.084	18.766
		1386.215	308.457						0.298	13.518						-0.069	11.209
		1068.717	390.726													-0.095	10.982
		343.085	760.173						3.100	0.247						0.151	1.053
		1267.739	1417.701													0.479	-0.139
		484.592	2389.846						1.86	26.536						1.554	17.214
		571.538	987.056													1.262	3.523
		302.978							4.307	21.766						0.18	3.100
		255.01														-0.01	2.271
		231.935							2.512	17.217							11.085
		627.301															17.067
									1.546	6.016
									0.007	7.109
									0.876	3.016
									1.096	7.984
									0.561	3.715
									0.499	4.618
									0.474	0.398
									2.097	1.621
									0.284	21.063
									3.325	8.34
									0.762
									1.368
									8.689
	Fig. 6l	mtdTomato	Rubicon::HA
	normalized integrated density	8.255	3.634
		2.182	0.973
		9.721	1.77
		1.498	0.496
		3.147	6.567
		0.143	1.331
		3.135	1.323
		1.068	3.674
		2.561	0.516
		20.929	1.224
		26.278	2.971
		8.313	0.663
		24.292	0.279

## Sheet: Fig. 7
	Fig. 7b		uninjured	2 dpi	1 dpi
	total number of co-localising puncta/area in 5 slices		0	1	1
			0	3	6
			0	1	1
			0	3	1
			0	0	3
			0	0	2
			0	0	2
			0	6	2
			0	2	0
			0	4
			0	4
				2
				0
Fig. 7d:	uninjured	injured 2 dpi				uninjured	injured 2 dpi			uninjured	injured 2 dpi					uninjured	injured 2 dpi				uninjured	injured 2 dpi
No. of GFP+ RFP+ puncta	24	6			vesicle area (μm2)	0.42	1.115		mean pixel intensity	154.948	19.455				No. of Rubicon-RFP+	39	6			No. of Rab7-GFP+	32	8
/area	13	5				0.456	1.057			136.143	37.747				puncta/area	13	10			puncta/area	18	5
	21	17				0.905	0.384			62.192	31.453					30	22				25	23
	16	12				0.333	2.772			125.543	108.258					20	15				18	26
	7	6				0.261	1.223			91.278	48.136					8	6				8	20
	19	14				0.246	0.615			134.5	52.953					25	17				22	21
	28	15				0.485	1.223			179.403	62.095					33	18				37	22
	24	15				0.955	0.268			147.114	44.973					27	17				24	24
	18	9				0.608	1.223			180.012	57.118					25	12				23	17
	20	21				1.238	2.41			168.088	68.787					25	24				24	24
	43	13				0.261	0.644			75.75	48.697					43	18				47	13
		11				0.297	0.47			85.951	89.938						11					17
		7				0.224	0.746			80.194	67.437						10					12
		7				0.152	0.789			100.762	32.899						12					21
		10				0.159	0.427			63.318	94.254						11					20
						0.159	0.536			64.636	48.811
						0.579	0.854			88.300	74.042
						0.579	0.883			92.475	36.566
						0.318	0.166			71.295	42.609
						0.499	0.68			66.043	67.021
						0.673	0.702			50.72	36.505
						0.463	1.252			55.594	94.624
						0.159	1.151			37.909	82.83
						1.165	0.492			145.901	80.015
						0.268	0.478			67.297	130.712
						0.239	0.159			77.879	152.636
						0.398	0.724			75.618	77.95
						0.261	0.565			49.556	85.231
						0.318	0.608			94.318	60.214
						0.152	1.535			61.476	35.467
						0.152	0.29			64.524	28.525
						0.34	0.984			65.957	31.007
						0.123	0.84			73.176	47.121
						0.253	0.55			73.486	49.724
						0.159	0.55			67.045	33.908
						0.174	1.925			69.500	95.109
						0.203	0.724			76.536	84.74
						0.355	1.028			170.571	115.169
						0.405	0.992			178.071	71.445
						0.232	2.425			156.969	41.573
						0.116	2.91			132.812	25.040
						0.311	1.636			143.465	16.757
						0.101	1.513			76.786	14.971
						0.304	2.005			79.595	17.675
						0.195	0.825			55.926	28.228
						0.311	1.563			70.047	16.208
						0.651	0.774			198.022	21.009
						0.434	0.825			199.867	29.737
						0.13	1.737			139.444	49.862
						0.492	0.825			196.044	90.93
						0.152	1.245			67.524	107.227
						0.384	1.375			128.849	54.695
						0.369	1.100			136.471	123.836
						0.253	1.933			138.886	64.124
						0.709	0.601			120.806	55.747
						0.181	1.361			34.080	71.654
						0.21	1.086			116.793	52.993
						0.13	0.572			103.778	52.949
						0.347	1.274			97.875	59.085
						0.195	1.73			117.407	39.87
						0.268	0.68			83.865	44.319
						0.239	0.702			151.97	36.99
						0.152	0.832			63.381	60.783
						0.065	1.679			50.889	58.414
						0.065	1.050			35.000	33.29
						0.268	2.143			73.73	20.432
						0.311	0.934			73.186	57.767
						0.188	0.898			81.000	53.097
						0.21	0.492			74.207	32.397
						0.181	0.637			47.800	82.045
						0.145	0.586			84.85	41.259
						0.239	0.753			76.061	36.500
						0.224	0.926			98.387	38.461
						0.174	9.033			48.042	40.692
						0.188	1.078			47.808	33.302
						0.232	0.427			44.594	32.288
						0.434	1.462			68.583	52.465
						0.326	1.028			47.533	31.373
						0.326	2.150			47.978	45.71
						0.572	0.47			62.063	26.108
						0.311	0.434			92.14	28.417
						0.239	0.803			95.697	74.505
						0.253	2.266			85.229	31.45
						0.195	3.938			89.741	41.564
						0.21	1.216			78.69	28.101
						0.094	0.926			94.077	30.57
						0.384	4.871			91.245	24.795
						0.08	0.992			121.455	21.277
						0.203	1.238			47.786	24.374
						0.138	0.803			53.474	42.802
						0.384	0.825			94.434	18.807
						0.347	0.767			34.125	31.500
						0.166	0.68			55.391	69.691
						0.333	0.13			78.522	57.667
						0.637	0.268			89.489	49.541
						0.376	0.261			81.115	123.861
						0.13	0.384			39.611	126.887
						0.217	0.369			87.733	71.549
						0.166	0.195			41.043	67.963
						0.094	0.21			55.077	90.138
						0.384	0.188			76.208	90.192
						0.282	0.644			93	97.18
						0.297	0.926			121.61	60.43
						0.13	0.565			67	78.859
						0.261	0.702			115.361	112.144
						0.152	0.579			90	74.500
						0.13	0.384			89.278	74.094
						0.13	0.984			46.778	44.978
						0.253	0.521			69	72.333
						0.297	0.369			153.171	65.255
						0.499	0.434			71.739	71.85
						0.347	0.261			54.604	75.861
						0.333	0.21			50.565	97.345
						0.224	0.268			91.452	126.081
						0.347	0.195			35.312	46.296
						0.326	0.166			91.511	49.957
						0.347	0.13			98.625	67.167
						0.413	0.166			75.737	41.348
						0.376	0.181			69.75	38.080
						0.311	0.181			71.395	70.84
						0.47	0.29			61.862	59.900
						0.434	0.405			74.233	50.357
						0.21	0.369			76.379	60.137
						0.152	0.275			57	33.053
						0.166	0.333			42.696	43.87
						0.232	0.594			83.625	43.402
						0.29	0.21			40.65	24.379
						0.673	0.456			43.548	39.286
						0.217	3.192			98	43.868
						0.557	0.579			119.727	16.188
						0.072	1.448			83.500	27.185
						0.21	1.375			42.448	96.195
						0.275	0.601			117.316	23.289
						0.478	0.384			135.545	66.226
						0.485	0.456			86.896	33.952
						0.174	0.261			59.542	33.472
						0.116	0.977			36.312	32.607
						0.304	0.615			55.714	28.165
						0.456	2.251			98	29.868
						0.246	3.684			117.441	33.521
						0.275	1.896			102.684	51.878
						0.34	0.622			87.766	52.721
						0.188	3.67			51.615	74.602
						0.152	4.198			73.238	34.848
						0.224	1.715			63.581	36.743
						0.34	1.411			61.34	54.61
						0.166	2.157			48.87	55.221
						0.282	3.597			65.744	66.078
						0.203	4.053			45.821	60.138
						0.21	0.782			83.103	85.315
						0.152	1.375			82.429	57.700
						0.318	1.506			105.273	110.942
						0.188	2.678			82.654	34.235
						0.478	0.601			121.636	19.169
						0.152	0.709			60.048	23.959
						0.355	0.601			42.612	29.771
						0.203	0.651			79.286	25.100
						0.246	5.002			51.588	47.63
						0.355	1.542			74.245	19.066
						0.318	2.461			68.318	24.282
						0.174	1.991			96.500	27.578
						0.413	1.983			77.614	38.197
						0.673				71.742
						0.659				127.67
						0.318				96.295
						0.239				92.939
						0.499				128.246
						0.094				79.308
						0.195				69.37
						0.898				69.379
						0.224				36.355
						0.304				36.952
						1.129				42.186
						1.629				36.844
						0.637				40.091
						0.29				44.375
						0.224				58.29
						0.326				51.933
						0.297				57.22
						0.449				53.484
						0.384				53.849
						0.572				134.405
						0.333				62.804
						0.47				68.646
						0.376				79.308
						0.318				52.045
						0.391				29.500
						0.188				31.423
						0.232				48.625
						0.166				37.261
						0.449				99.323
						0.478				186.318
						0.608				86.464
						0.68				120.979
						1.028				132.415
						0.246				155.794
						0.384				97.208
						1.303				78.889
						0.253				90.371
						0.116				55.562
						0.239				133.515
						0.239				87.97
						0.21				92.483
						1.245				124
						0.362				171.32
						0.123				105.353
						0.347				79.729
						0.304				120.619
						0.217				83.367
						0.434				78.183
						0.449				140.565
						0.326				99.378
						0.203				108.857
						0.101				94.214
						0.08				89.818
						0.557				130.714
						1.006				179.367
						0.68				67.819
						0.376				44.231
						0.347				57.375
						0.398				148.927
						0.08				74.455
						0.174				101.042
						0.21				203.517
						0.224				115.194
						0.594				182.659
						0.622				122.884
						0.217				91.200
						0.29				111.5
						0.673				142.000
						0.391				83.796
						0.304				103.976
						0.261				40.722

## Sheet: Fig. 8
		Fig. 8b	control	Vps34 RNAi
		total number of co-localising puncta/area in 5 slices	0	10
			0	9
			0	10
			1	3
			5	7
			2	9
			2	7
			2	5
			0	4
			1	9
			1
			7

## Sheet: Fig. 9
	Fig. 9a	spaced TBI
		survival in %
	days post tbi	control								Atg16Mi187
	0:00:00	100	88.8888889	80	100	100	50	70	80	90	100	100	80	90	100	80	100
	2:00:00	100	77.7777778	40	100	90	40	60	70	70	100	60	70	70	100	80	90
	4:00:00	87.500	77.7777778	40	70	90	40	60	40	30	80	50	60	60	80	80	90
	7:00:00	87.500	77.7777778	40	70	80	40	60	40	20	70	50	60	30	70	70	50
	9:00:00	87.500	77.7777778	40	60	70	40	40	40	10	30	30	20	10	70	70	30
	11:00:00	87.500	77.7777778	40	40	60	40	40	40	10	30	30	10	0	60	70	20
	14:00:00	87.500	77.7777778	30	30	60	40	40	40	10	20	10	10	0	40	50	20
	16:00:00	62.500	55.5555556	20	20	60	30	40	40	10	10	10	0	0	20	30	20
	18:00:00	37.500	55.5555556	10	20	60	30	30	40	10	10	10	0	0	10	30	20
	21:00:00	25	44.4444444	10	10	60	30	30	20	10	0	10	0	0	10	30	10
	25:00:00	25	44.4444444	0	10	50	20	10	20	0	0	10	0	0	10	10	10
	29:00:00	12.500	22.2222222	0	10	20	20	10	20	0	0	10	0	0	0	0	10
	31:00:00	12.500	22.2222222	0	0	20	10	0	10	0	0	10	0	0	0	0	10
	Fig. 9b	uninjured
		survival in %
	days	control														Atg16Mi187														Atg16MI187														Atg16MI187
	0:00:00	100	100	100	100	100	100	100	100	100	100	100	100			100	100	100	100	100	100	100	100	100	100	100	100	100	100
	3:00:00	75	100	100	100	100	100	80	100	100	100	100	90			100	100	80	100	100	100	90	100	100	100	100	90	80	100
	5:00:00	75	100	100	80	85.7142857	100	80	100	88.8888889	100	100	90			100	100	80	100	100	100	90	100	100	80	100	90	80	100
	7:00:00	75	100	100	80	85.7142857	100	80	90	88.8888889	100	90	80			100	100	80	100	100	100	90	100	100	80	100	90	80	100
	10:00:00	75	100	100	80	85.7142857	100	80	80	88.8888889	100	90	80			100	100	80	90	90	100	80	100	100	80	100	90	80	100
	13:00:00	75	100	100	80	71.4285714	100	70	80	88.8888889	100	90	80			100	100	80	70	90	100	80	100	100	80	100	90	80	100
	17:00:00	62.500	100	100	80	71.4285714	90	70	80	88.8888889	100	90	80			100	90	80	70	90	100	80	100	100	70	100	90	80	100
	19:00:00	62.500	100	100	80	57.1428571	90	60	50	44.4444444	100	70	80			100	90	70	60	80	90	60	80	100	70	90	90	80	85.7142857
	21:00:00	62.500	100	100	80	42.8571429	90	60	50	44.4444444	100	60	80			100	90	70	60	80	90	60	50	100	70	80	90	80	85.7142857
	25:00:00	50	71.4285714	77.7777778	50	28.5714286	90	60	50	33.3333333	83.3333333	50	60			100	80	60	50	80	60	60	30	70	60	60	60	80	57.1428571
	28:00:00	50	71.4285714	77.7777778	40	28.5714286	90	60	50	33.3333333	83.3333333	50	60			100	80	60	50	80	50	50	20	70	50	60	60	80	42.8571429
	31:00:00	50	57.1428571	66.6666667	40	28.5714286	80	60	50	33.3333333	83.3333333	50	60			70	70	50	30	70	50	50	20	70	50	60	50	80	42.8571429
	35:00:00	50	57.1428571	66.6666667	40	28.5714286	80	60	50	33.3333333	83.3333333	50	50			60	60	50	30	70	50	40	20	70	50	60	40	80	42.8571429
	38:00:00	50	57.1428571	66.6666667	20	28.5714286	80	50	50	33.3333333	83.3333333	50	50			50	50	50	30	30	40	20	10	60	50	50	40	70	14.2857143

## Sheet: Fig. S1
	Fig. S1c	control	Atg8aΔ4
	No. of uninjured axons/wing	4	5
		3	4
		9	4
		9	5
		3	4
		2	4
		3	6
		5	4
		5	8
			6
			3
			5
			1
			4
			3

## Sheet: Fig. S3
	Fig. S3f	uninjured	1 dpi			Fig. S3g	uninjured	injured
	# of mCherry+ puncta	14	39			# of GFP+ puncta	5	2
		29	38				10	5
		22	28				6	3
		29	34				11	0
		24	35				6	1
		27	28				8	5								Fig. S3e
		15	30				8	4
		25	40				1	9
		28	25				3	16
		36	29				2	1
		24	29				0	2
			20				9	6
			32					11
			24					3
			25
			35
			30
			36
	Fig. S3d

[truncated: 6 more sheets: Fig. S4, Fig. S6, Fig. S7, Fig. S8, Fig. S9, Fig. S10]
